# Supplementary material for: Effects of shade stress on turfgrasses morphophysiology and rhizosphere soil bacterial communities
Source: BMC Plant Biol. 2020 Mar 2;20:92. doi: 10.1186/s12870-020-2300-2 (PMC7053125; doi:10.1186/s12870-020-2300-2)
Supplement: Supplementary file 1 — Additional file 1: Table S1. Two-way ANOVA for the effect of shade stress on morphology and photosynthesis in shade-tolerant OJ (Ophiopogon japonicus) and shade-intolerant LP (Lolium perenne) plant. LA, Total leaf area; RL, Total root length; RV, Root volume; RSA, Root surface area; Chl, Chlorophyll. ***P < 0.001, **P < 0.01, *P < 0.05. [file 12870_2020_2300_MOESM1_ESM.xls]

## Sheet: Additional file
Additional file
Effects of shade stress on morphophysiology and rhizosphere soil bacterial communities of two contrasting shade-tolerant turfgrasses
Juanjuan Fu*, Yilan Luo, Pengyue Sun, Jinzhu Gao, Donghao Zhao, Peizhi Yang, Tianming Hu*
Department of Grassland Science, College of Grassland Agriculture, Northwest A&F University, Yangling, Shaanxi 712100, China
Corresponding author:
Juanjuan Fu, Tianming Hu
Tel.: +86 29 87092527
Fax: +86 29 87092102
E-mail address: fujuanjuan1234@126.com; hutianming@126.com

## Sheet: Table S1
Table S1. Two-way ANOVA for the effect of shade stress on morphology and photosynthesis in shade-tolerant OJ (Ophiopogon japonicus) and shade-intolerant LP (Lolium perenne) plant. LA, Total leaf area; RL, Total root length; RV, Root volume; RSA, Root surface area; Chl, Chlorophyll. Data indicated F values calculated by ANOVA***P < 0.001, **P < 0.01, *P < 0.05.
Factor	LA	RL	RV	RSA	Chl content	Fv/Fm
Treatments (T)	4.302*	3.296*	16.261***	0.861	0.166	99.665***
Species	22.301***	13.988**	578.377***	649.935***	90.55***	121.806***
(S)
T × S	7.487**	7.939**	20.604***	0.942	22.99***	98.783***
