# Supplementary material for: Effects of shade stress on turfgrasses morphophysiology and rhizosphere soil bacterial communities
Source: BMC Plant Biol. 2020 Mar 2;20:92. doi: 10.1186/s12870-020-2300-2 (PMC7053125; doi:10.1186/s12870-020-2300-2)
Supplement: Supplementary file 2 — Additional file 2: Table S2. Two-way ANOVA for the effect of shade stress on total plant biomass, shoot biomass, root:shoot ratios, specific root length, specific leaf area, and leaf and root N content in shade-tolerant OJ (Ophiopogon japonicus) and shade-intolerant LP (Lolium perenne) plant. Data indicated F values calculated by ANOVA. ***P < 0.001, **P < 0.01, *P < 0.05. [file 12870_2020_2300_MOESM2_ESM.xls]

## Sheet: Table S2
Table S2. Two-way ANOVA for the effect of shade stress on total plant biomass, shoot biomass, root:shoot ratios, specific root length, specific leaf area, and leaf and root N content in shade-tolerant OJ (Ophiopogon japonicus) and shade-intolerant LP (Lolium perenne) plant. Data indicated F values calculated by ANOVA. ***P < 0.001, **P < 0.01, *P < 0.05.
Factor	Total plant biomass	Shoot biomass	Root:Shoot ratios	Specific root length	Specific leaf area	leaf N content	root N content
	OJ LP	OJ LP	OJ LP	OJ LP	OJ LP	OJ LP	OJ LP
soil (S)	0.492 13.813**	0.006 17.145**	3.313 1.317*	3.35 0.652	1.235 2.65	1.073 2.033	0.563 0.033
Light (L)	1.374 14.926**	2.315 29.128**	2.357 13.825**	12.05 65.123*	2.057 25.069**	38.708*** 38.125***	42.083*** 13.446**
L × S	0.009 1.216	0.249 0.389*	0.049 3.829*	0.35 0.064	0.072 0.394	0.040 0.309	0.269 0.346
