# Supplementary material for: Effects of shade stress on turfgrasses morphophysiology and rhizosphere soil bacterial communities
Source: BMC Plant Biol. 2020 Mar 2;20:92. doi: 10.1186/s12870-020-2300-2 (PMC7053125; doi:10.1186/s12870-020-2300-2)
Supplement: Supplementary file 3 — Additional file 3: Table S3. Two-way ANOVA for plant shade response index in live or sterile soil treatments. Data indicated F values calculated by ANOVA. ***P < 0.001, **P < 0.01, *P < 0.05. [file 12870_2020_2300_MOESM3_ESM.xls]

## Sheet: Table S3
Table S3. Two-way ANOVA for plant shade response index in live or sterile soil treatments. Data indicated F values calculated by ANOVA. ***P < 0.001, **P < 0.01, *P < 0.05.
Factor	shade tolerance index
soil (S)	4.062*
Species(Sp)	13.391**
S × Sp	2.600*
Factor	Soil-plant feedback index
Light (L)	1.848*
Species(Sp)	10.120*
L × Sp	1.560*
