# Supplementary material for: Effects of shade stress on turfgrasses morphophysiology and rhizosphere soil bacterial communities
Source: BMC Plant Biol. 2020 Mar 2;20:92. doi: 10.1186/s12870-020-2300-2 (PMC7053125; doi:10.1186/s12870-020-2300-2)
Supplement: Supplementary file 6 — Additional file 6: Table S4. List of the OTUs which comprise the core bacteriome of rhizosphere soil in OJ and LP. Those OTUs which are members of each core bacteriome are indicated in grey. Indicator species analysis was performed using the multipatt function implemented in the indicspecies package in R with 1000 permutations. Significance of each indicator value is represented: *P < 0.05; **P < 0.01 and ***P < 0.001. [file 12870_2020_2300_MOESM6_ESM.xlsx]

## Sheet: Sheet1
Table S4. List of the OTUs which comprise the core bacteriome of rhizosphere soil in OJ and LP. Those OTUs which are members of each core bacteriome are indicated in grey. Indicator species analysis was performed using the multipatt function implemented in the indicspecies package in R with 1000 permutations. Significance of each indicator value is represented: *p< 0.05; **p< 0.01 and ***p< 0.001.
OTUS	Core microbiome										Indicator value		Taxonomy
	LP.0d	LP.L.7d	LP.L.14d	LP.S.7d	LP.S.14d	OJ.0d	OJ.L.7d	OJ.L.14d	OJ.S.7d	OJ.S.14d	LP	OJ
1	1.268	1.041	0.906	1.086	0.914	0.855	0.886	0.93	0.973	1.033	0.872*	0.919***	Bacteria;Acidobacteria;Acidobacteria-6;iii1-15;mb2424
2	0.577	0.513	0.527	0.604	0.46	0.692	0.686	0.621	0.72	0.716	0.823***	0.917***	Bacteria;Acidobacteria;Acidobacteria-6;iii1-15;RB40
3	8.187	6.738	6.802	7.555	6.582	8.871	8.9	7.877	9.026	9.074	0.836***	0.922***	Bacteria;Acidobacteria;Acidobacteria-6;iii1-15
4	0.697	0.5	0.455	0.516	0.352	0.587	0.523	0.429	0.536	0.495	0.791***	0.918***	Bacteria;Acidobacteria;Acidobacteria-6;CCU21
5	0.67	0.626	0.375	0.491	0.379	0.474	0.44	0.432	0.383	0.379	0.842***	0.918***	Bacteria;Actinobacteria;Actinobacteria;Actinomycetales;Micromonosporaceae
6	1.347	1.182	0.956	1.228	0.79	1.042	0.88	0.869	1.108	0.951	0.836***	0.919***	Bacteria;Actinobacteria;Acidimicrobiia;Acidimicrobiales
7	2.173	2.015	1.196	1.74	1.313	1.405	1.277	1.47	1.212	1.497	0.836***	0.919***	Bacteria;Actinobacteria;Actinobacteria;Actinomycetales
8	1.266	1.57	1.596	1.697	1.221	1.062	1.099	0.788	1.03	1.033	0.867*	0.919***	Bacteria;Acidobacteria;Chloracidobacteria;RB41;Ellin6075
9	0.183	0.237	0.351	0.179	0.417	0.325	0.42	0.392	0.411	0.589		0.913***	Bacteria;Acidobacteria;Chloracidobacteria;11-24
10	0.239	0.286	0.34	0.319	0.443	0.171	0.147	0.135	0.09	0.158	0.836***	0.874***	Bacteria;Acidobacteria;Chloracidobacteria;PK29
11	6.217	7.455	9.716	6.954	11.033	5.774	9.078	7.981	5.589	5.259	0.836***	0.919***	Bacteria;Acidobacteria;Chloracidobacteria;RB41
12	0.408	0.278	0.129	0.248	0.144	0.165	0.142	0.171	0.131	0.097	0.813**	0.866***	Bacteria;Actinobacteria;Actinobacteria;Micrococcales
13	0.803	0.432	0.308	0.421	0.36	0.3	0.228	0.255	0.359	0.239	0.84***	0.899***	Bacteria;Actinobacteria;MB-A2-108;0319-7L14
14	0.526	0.738	0.614	0.679	0.708	0.649	0.781	0.847	0.733	0.851	0.936***	0.919***	Bacteria;Acidobacteria;Solibacteres;Solibacterales
15	2.217	1.343	0.872	1.428	0.89	0.849	0.516	0.504	0.645	0.457	0.833***	0.915***	Bacteria;Actinobacteria;Thermoleophilia;Gaiellales;Gaiellaceae
16	0.598	0.362	0.172	0.318	0.193	0.206	0.112	0.114	0.134	0.094	0.845***	0.854***	Bacteria;Actinobacteria;Thermoleophilia;Solirubrobacterales;Solirubrobacteraceae
17	2.245	1.359	0.886	1.451	0.901	0.866	0.529	0.517	0.664	0.474	0.836***	0.916***	Bacteria;Actinobacteria;Thermoleophilia;Gaiellales
18	1.697	1.179	0.645	1.074	0.712	0.704	0.407	0.41	0.459	0.404	0.866***	0.915***	Bacteria;Actinobacteria;Thermoleophilia;Solirubrobacterales
19	0.33	0.439	0.67	0.351	0.385	0.201	0.444	0.554	0.322	0.308	0.823***	0.904***	Bacteria;Acidobacteria;iii1-8;DS-18
20	0.619	0.572	0.654	0.611	0.491	0.487	0.438	0.435	0.471	0.407	0.766***	0.916***	Bacteria;Acidobacteria;Sva0725;Sva0725
21	1.247	1.427	0.7	1.281	0.775	0.714	0.841	1.156	0.797	0.784	0.902*	0.918***	Bacteria;Actinobacteria;Rubrobacteria;Rubrobacterales;Rubrobacteraceae
22	1.247	1.427	0.7	1.281	0.775	0.714	0.841	1.156	0.797	0.784	0.835***	0.918***	Bacteria;Actinobacteria;Rubrobacteria;Rubrobacterales
23	0.226	0.272	0.311	0.318	0.191	0.147	0.109	0.125	0.139	0.189	0.858*	0.923***	Bacteria;Bacteroidetes;Cytophagia;Cytophagales;Cytophagaceae;Adhaeribacter
24	2.603	2.993	3.042	3.162	2.814	3.983	3.118	3.187	3.821	4.113	0.936*	0.919***	Bacteria;Bacteroidetes;Cytophagia;Cytophagales;Cytophagaceae
25	2.619	3.041	3.062	3.208	2.836	4	3.133	3.198	3.838	4.13	0.836***	0.919***	Bacteria;Bacteroidetes;Cytophagia;Cytophagales
26	0.651	0.887	0.62	0.677	0.6	0.943	0.754	1.118	0.768	1.025		0.919***	Bacteria;Bacteroidetes;Flavobacteriia;Flavobacteriales
27	0.485	0.678	0.529	0.504	0.422	0.742	0.653	0.826	0.624	0.854	0.881***	0.92***	Bacteria;Bacteroidetes;Flavobacteriia;Flavobacteriales;Flavobacteriaceae;Flavobacterium
28	0.019	0.044	0.004	0.017	0.015	0.009	0.011	0.183	0.021	0.026	0.936*	0.92***	Bacteria;Bacteroidetes;Flavobacteriia;Flavobacteriales;Weeksellaceae;Chryseobacterium
29	0.485	0.68	0.529	0.305	0.222	0.742	0.653	0.826	0.924	0.855	0.837***	0.916***	Bacteria;Bacteroidetes;Flavobacteriia;Flavobacteriales;Flavobacteriaceae
30	0.773	1.155	1.011	0.933	1.042	0.69	0.616	0.634	0.62	0.721	0.832***	0.919***	Bacteria;Bacteroidetes;Sphingobacteriia;Sphingobacteriales
31	0.225	0.326	0.294	0.115	0.199	0.112	0.066	0.073	0.062	0.073	0.883***		Bacteria;Bacteroidetes;Saprospirae;Saprospirales;Chitinophagaceae;Flavisolibacter
32	2.657	3.915	4.667	3.69	4.414	2.508	2.028	2.153	2.3	2.69	0.945*	0.919***	Bacteria;Bacteroidetes;Saprospirae;Saprospirales;Chitinophagaceae
33	0.774	0.862	0.991	0.961	0.936	0.827	0.687	0.708	0.641	0.642	0.757***	0.919***	Bacteria;Bacteroidetes;Saprospirae;Saprospirales;Saprospiraceae
34	0.168	0.416	0.16	0.211	0.15	0.128	0.102	0.154	0.128	0.123	0.908*	0.867***	Bacteria;Bacteroidetes;Sphingobacteriia;Sphingobacteriales;Sphingobacteriaceae
35	3.466	4.818	5.704	4.693	5.405	3.372	2.755	2.898	2.975	3.376	0.836***	0.919***	Bacteria;Bacteroidetes;Saprospirae;Saprospirales
36	11.063	9.378	10.672	10.23	10.483	10.858	9.249	9.199	10.56	8.933	0.956**	0.92***	Archaea;Crenarchaeota;Thaumarchaeota;Nitrososphaerales;Nitrososphaeraceae;Candidatus_Nitrososphaerar
37	11.063	9.378	10.672	10.23	10.483	10.858	9.249	9.199	10.56	8.933	0.945*	0.919***	Archaea;Crenarchaeota;Thaumarchaeota;Nitrososphaerales;Nitrososphaeraceae
38	11.063	9.378	10.672	10.23	10.483	10.858	9.249	9.199	10.56	8.933	0.836***	0.919***	Archaea;Crenarchaeota;Thaumarchaeota;Nitrososphaerales
39	7.97	6.48	8.395	6.94	8.39	7.711	6.15	4.993	7.227	5.694	0.917**	0.92***	Archaea;Crenarchaeota;Thaumarchaeota;Nitrososphaerales;Nitrososphaeraceae;Candidatus_Nitrososphaera;Candidatus_Nitrososphaera_SCA1170
40	0.92	0.965	0.717	1.135	0.722	0.945	1.209	1.602	0.939	0.906	0.888**	0.92***	Archaea;Crenarchaeota;Thaumarchaeota;Nitrososphaerales;Nitrososphaeraceae;Candidatus_Nitrososphaera;Candidatus_Nitrososphaera_gargensis
41	0.137	0.114	0.156	0.082	0.061	0.406	0.25	0.301	0.525	0.576	0.847**	0.917***	Archaea;Crenarchaeota;Thaumarchaeota;Nitrososphaerales;Nitrososphaeraceae;Candidatus_Nitrososphaera;Candidatus_Nitrososphaera_SCA1145
42	0.13	0.154	0.163	0.166	0.203	0.385	0.405	0.411	0.45	0.438		0.848***	Bacteria;Chlamydiae;Chlamydiia;Chlamydiales
43	0.052	0.35	0.411	0.288	0.375	0.177	0.176	0.211	0.096	0.114		0.881***	Bacteria;Chlorobi;BSV26;PK329
44	0.751	1.291	1.336	1.098	1.665	0.803	1.183	1.132	0.978	1.133		0.919***	Bacteria;Chloroflexi;Anaerolineae;SBR1031
45	0.248	0.436	0.548	0.337	0.674	0.297	0.846	0.628	0.5	0.55		0.917***	Bacteria;Chloroflexi;Anaerolineae;CFB-26
46	0.306	0.374	0.409	0.348	0.343	0.358	0.367	0.352	0.356	0.345	0.822**	0.915***	Bacteria;Chloroflexi;Anaerolineae;S0208
47	0.539	0.878	1.012	0.78	1.299	0.621	0.979	0.923	0.819	0.94	0.832***	0.919***	Bacteria;Chloroflexi;Anaerolineae;SBR1031;A4b
48	0.27	0.326	0.22	0.283	0.329	0.159	0.154	0.137	0.129	0.118	0.82***	0.871***	Bacteria;Chloroflexi;Chloroflexi;Roseiflexales;Kouleothrixaceae
49	0.473	0.515	0.39	0.454	0.521	0.285	0.27	0.247	0.252	0.213	0.835***	0.903***	Bacteria;Chloroflexi;Chloroflexi;Roseiflexales
50	0.213	0.277	0.321	0.136	0.161	0.151	0.191	0.235	0.147	0.15	0.849*	0.921***	Bacteria;Firmicutes;Bacilli;Bacillales;Bacillaceae;Bacillus
51	0.216	0.281	0.139	0.328	0.163	0.151	0.191	0.236	0.15	0.155		0.887***	Bacteria;Firmicutes;Bacilli;Bacillales;Alicyclobacillaceae
52	0.216	0.281	0.139	0.328	0.363	0.151	0.191	0.236	0.15	0.155	0.802***		Bacteria;Firmicutes;Bacilli;Bacillales;Bacillaceae
53	0.679	0.681	0.44	0.858	0.554	0.416	0.495	0.659	0.406	0.451		0.914***	Bacteria;Firmicutes;Bacilli;Bacillales
54	0.241	0.173	0.251	0.177	0.235	0.195	0.225	0.314	0.252	0.184	0.800***	0.893***	Bacteria;Gemmatimonadetes;Gemmatimonadetes;C114
55	0.697	0.654	0.5	0.434	0.251	1.191	1.235	0.963	2.069	2.916	0.862***	0.917***	Bacteria;Nitrospirae;Nitrospira;Nitrospirales;Nitrospiraceae;Nitrospira
56	0.661	0.398	0.577	0.479	0.371	1.278	1.367	1.111	1.19	0.992		0.919***	Bacteria;Nitrospirae;Nitrospira;Nitrospirales;Nitrospiraceae
57	0.661	0.398	0.577	0.479	0.371	1.278	1.367	1.111	1.19	0.992		0.840***	Bacteria;Nitrospirae;Nitrospira;Nitrospirales;Nitrospiraceae
58	1.177	0.96	1.076	0.972	1.077	1.28	1.26	1.186	1.152	1.017	0.800***		Bacteria;Nitrospirae;Nitrospira;Nitrospirales;0319-6A21
59	1.842	1.362	1.661	1.458	1.458	2.582	2.651	2.312	2.358	2.025	0.836***	0.919***	Bacteria;Nitrospirae;Nitrospira;Nitrospirales
60	0.492	0.484	0.384	0.512	0.427	0.433	0.241	0.242	0.291	0.408	0.875***	0.919***	Bacteria;Planctomycetes;Planctomycetia;Gemmatales;Gemmataceae;Gemmata
61	0.566	0.523	0.379	0.421	0.446	0.457	0.389	0.367	0.607	0.683	0.872***	0.914***	Bacteria;Planctomycetes;Planctomycetia;Pirellulales;Pirellulaceae;Pirellula
62	0.409	0.386	0.364	0.407	0.357	0.588	0.474	0.497	0.521	0.708	0.862***	0.912***	Bacteria;Planctomycetes;Planctomycetia;Planctomycetales;Planctomycetaceae;Planctomyces
63	1.852	1.671	1.267	1.653	1.455	1.486	0.995	1.033	1.077	1.444	0.826***	0.919***	Bacteria;Planctomycetes;Planctomycetia;Gemmatales;Gemmataceae
64	1.911	1.895	1.516	1.91	1.814	1.981	1.818	1.938	2.004	2.279	0.901*	0.919***	Bacteria;Planctomycetes;Planctomycetia;Pirellulales;Pirellulaceae
65	0.409	0.386	0.364	0.407	0.457	0.588	0.474	0.497	0.521	0.708	0.823***	0.919***	Bacteria;Planctomycetes;Planctomycetia;Planctomycetales;Planctomycetaceae
66	2.03	1.927	1.514	1.892	1.796	1.672	1.169	1.241	1.217	1.602	0.836***	0.919***	Bacteria;Planctomycetes;Planctomycetia;Gemmatales
67	0.51	0.549	0.809	0.586	0.85	0.723	0.903	0.935	0.916	0.932	0.836***	0.919***	Bacteria;Planctomycetes;Phycisphaerae;Phycisphaerales
68	1.911	1.895	1.516	1.91	1.814	1.981	1.818	1.938	2.004	2.279	0.836***	0.919***	Bacteria;Planctomycetes;Planctomycetia;Pirellulales
69	0.409	0.386	0.364	0.407	0.457	0.588	0.474	0.497	0.521	0.708		0.919***	Bacteria;Planctomycetes;Planctomycetia;Planctomycetales
70	0.511	0.419	0.538	0.416	0.595	0.74	0.677	0.494	0.673	0.513	0.793***	0.919***	Bacteria;Planctomycetes;OM190;agg27
71	1.16	1.256	1.313	1.262	1.249	1.107	0.937	0.964	0.884	0.926	0.736***	0.919***	Bacteria;Planctomycetes;Phycisphaerae;WD2101
72	0.204	0.139	0.2	0.14	0.2	0.337	0.363	0.331	0.434	0.279		0.84***	Bacteria;Planctomycetes;C6;MVS-107
73	0.076	0.095	0.154	0.11	0.127	0.259	0.192	0.195	0.169	0.25		0.821***	Bacteria;Planctomycetes;Phycisphaerae;CCM11a
74	0.013	0.041	0.015	0.47	0.714	0.008	0.019	0.026	0.006	0.002	0.956**		Bacteria;Proteobacteria;Gammaproteobacteria;Pseudomonadales;Moraxellaceae;Acinetobacter
75	0.198	0.217	0.171	0.202	0.249	0.298	0.38	0.424	0.463	0.413	0.826*	0.923***	Bacteria;Proteobacteria;Gammaproteobacteria;Legionellales;Coxiellaceae;Aquicella
76	0.215	0.169	0.2	0.188	0.139	0.22	0.16	0.208	0.189	0.403	0.828***	0.914***	Bacteria;Proteobacteria;Betaproteobacteria;Burkholderiales;Comamonadaceae;Paucibacter
77	1.234	1.469	1.47	0.88	0.807	1.066	0.982	1.099	2.09	2.382	0.921**	0.919***	Bacteria;Proteobacteria;Alphaproteobacteria;Sphingomonadales;Sphingomonadaceae;Kaistobacter
78	0.222	0.287	0.149	0.336	0.334	0.257	0.318	0.222	0.55	0.778	0.836*	0.909***	Bacteria;Proteobacteria;Gammaproteobacteria;Pseudomonadales;Pseudomonadaceae;Pseudomonas
79	0.689	0.534	0.372	0.485	0.352	0.504	0.409	0.412	0.7	0.794	0.875***	0.905***	Bacteria;Proteobacteria;Alphaproteobacteria;Rhizobiales;Hyphomicrobiaceae;Rhodoplanesr
80	0.283	0.334	0.192	0.095	0.052	0.12	0.097	0.095	0.089	0.097	0.884**	0.905***	Bacteria;Proteobacteria;Alphaproteobacteria;Rhodospirillales;Rhodospirillaceae;Skermanella
81	0.738	0.638	0.365	0.574	0.336	0.946	0.807	0.833	1.93	2.016	0.899**	0.898***	Bacteria;Proteobacteria;Gammaproteobacteria;Xanthomonadales;Sinobacteraceae;Steroidobacter
82	0.493	0.451	0.301	0.426	0.248	0.366	0.36	0.417	0.612	0.403	0.874***	0.89***	Bacteria;Proteobacteria;Betaproteobacteria;Burkholderiales;Comamonadaceae;Variovorax
83	0.082	0.031	0.04	0.038	0.021	0.2	0.215	0.219	0.243	0.292		0.917***	Bacteria;Proteobacteria;Betaproteobacteria;Nitrosomonadales;Nitrosomonadaceae;Nitrosovibrio
84	0.002	0.002	0	0	0	0.283	0.01	0.008	0.008	0.01		0.923***	Bacteria;Proteobacteria;Gammaproteobacteria;Legionellales;Coxiellaceae;Rickettsiella
85	0.087	0.034	0.044	0.041	0.023	0.214	0.228	0.235	0.258	0.317		0.915***	Bacteria;Proteobacteria;Betaproteobacteria;Nitrosomonadales;Nitrosomonadaceae
86	1.166	1.115	0.903	1.112	0.735	1.038	0.859	0.979	0.872	1.271	0.88*	0.911***	Bacteria;Proteobacteria;Betaproteobacteria;Burkholderiales;Comamonadaceae
87	0.319	0.33	0.284	0.113	0.077	0.846	0.716	0.758	0.771	0.68	0.808***	0.919***	Bacteria;Proteobacteria;Gammaproteobacteria;Legionellales;Coxiellaceae
88	1.14	1.391	0.91	1.484	0.769	1.039	1.129	1.484	1.337	1.369	0.8***	0.912***	Bacteria;Proteobacteria;Deltaproteobacteria;Entotheonellales;Entotheonellaceae
89	1.145	0.898	0.648	1.028	0.644	1.17	0.748	0.771	1.105	1.14	0.861*	0.919***	Bacteria;Proteobacteria;Alphaproteobacteria;Rhizobiales;Hyphomicrobiaceae
90	1.522	1.417	1.124	1.319	1.134	1.258	1.331	1.289	1.276	1.325	0.909*	0.919***	Bacteria;Proteobacteria;Alphaproteobacteria;Rhodospirillales;Rhodospirillaceae
91	1.674	1.593	1.318	1.522	1.272	1.99	1.827	1.855	2.074	2.269	0.912*	0.919***	Bacteria;Proteobacteria;Gammaproteobacteria;Xanthomonadales;Sinobacteraceae
92	1.417	1.645	1.606	1.516	0.928	1.252	1.214	1.411	1.327	1.69	0.908*	0.919***	Bacteria;Proteobacteria;Alphaproteobacteria;Sphingomonadales;Sphingomonadaceae
93	2.277	2.195	2.089	2.319	1.91	2.161	2.331	2.823	2.825	2.38	0.911*	0.919***	Bacteria;Proteobacteria;Deltaproteobacteria;Syntrophobacterales;Syntrophobacteraceae
94	0.136	0.116	0.17	0.131	0.16	0.314	0.322	0.31	0.418	0.442	0.861*	0.847***	Bacteria;Proteobacteria;Alphaproteobacteria;Rhodobacterales;Hyphomonadaceae
95	0.305	0.26	0.332	0.262	0.315	0.349	0.419	0.398	0.484	0.4	0.801***		Bacteria;Proteobacteria;Deltaproteobacteria;NB1-j;NB1-i
96	0.014	0.742	0.018	0.07	0.015	0.012	0.022	0.032	0.008	0.029	0.945*		Bacteria;Proteobacteria;Gammaproteobacteria;Pseudomonadales;Moraxellaceae
97	0.087	0.034	0.044	0.041	0.023	0.214	0.228	0.235	0.258	0.317		0.919***	Bacteria;Proteobacteria;Betaproteobacteria;Nitrosomonadales
98	1.365	1.354	1.236	1.399	0.944	1.226	1.079	1.247	1.072	1.504	0.836***	0.911***	Bacteria;Proteobacteria;Betaproteobacteria;Burkholderiales
99	1.14	1.391	0.91	1.484	0.769	1.039	1.129	1.484	1.337	1.369		0.921***	Bacteria;Proteobacteria;Deltaproteobacteria;Entotheonellales
100	1.833	1.195	1.208	1.23	1.138	1.812	1.399	1.199	1.519	1.132	0.836***	0.909***	Bacteria;Proteobacteria;Betaproteobacteria;MND1
101	3.567	3.135	2.571	3.055	2.356	3.242	2.518	2.397	3.037	2.631	0.836***	0.914***	Bacteria;Proteobacteria;Deltaproteobacteria;Myxococcales
102	0.567	0.493	0.667	0.532	0.574	0.761	0.828	0.711	0.968	0.842	0.836***	0.985***	Bacteria;Proteobacteria;Deltaproteobacteria;NB1-j
103	2.519	2.218	1.401	2.37	1.504	2.15	1.612	1.941	1.995	2.391	0.836***	0.942***	Bacteria;Proteobacteria;Alphaproteobacteria;Rhizobiales
104	1.761	1.611	1.2	1.5	1.21	1.372	1.431	1.427	1.396	1.43	0.836***	0.935***	Bacteria;Proteobacteria;Alphaproteobacteria;Rhodospirillales
105	1.479	1.711	1.639	1.566	0.961	1.32	1.261	1.465	1.367	1.751	0.826***	0.959***	Bacteria;Proteobacteria;Alphaproteobacteria;Sphingomonadales
106	2.283	2.199	2.098	2.323	1.912	2.182	2.351	2.843	2.851	2.413	0.831***	0.929***	Bacteria;Proteobacteria;Deltaproteobacteria;Syntrophobacterales
107	2.156	2.151	1.896	2.039	1.758	2.341	2.19	2.332	2.426	2.917	0.826***	0.917***	Bacteria;Proteobacteria;Gammaproteobacteria;Xanthomonadales
108	0.222	0.195	0.217	0.228	0.194	0.39	0.374	0.38	0.479	0.517	0.836***	0.919***	Bacteria;Proteobacteria;Alphaproteobacteria;Rhodobacterales
109	0.317	1.195	0.352	0.559	0.504	0.409	0.509	1.021	0.391	0.85	0.826***	0.910***	Bacteria;Proteobacteria;Gammaproteobacteria;Pseudomonadales
110	0.304	0.197	0.134	0.227	0.112	0.52	0.4	0.333	0.561	0.569		0.918***	Bacteria;Proteobacteria;Gammaproteobacteria;Thiotrichales
111	0.193	0.227	0.283	0.234	0.308	0.2	0.445	0.341	0.287	0.416		0.914***	Bacteria;Proteobacteria;Alphaproteobacteria;Ellin329
112	0.375	0.402	0.336	0.37	0.314	0.351	0.216	0.228	0.23	0.26		0.902***	Bacteria;Proteobacteria;Betaproteobacteria;Ellin6067
113	0.154	0.223	0.151	0.209	0.179	0.182	0.196	0.151	0.16	0.224		0.889***	Bacteria;Proteobacteria;Gammaproteobacteria;Alteromonadales
114	0.063	0.159	0.216	0.198	0.135	0.225	0.17	0.135	0.181	0.34		0.898***	Bacteria;Proteobacteria;Betaproteobacteria;IS-44
115	0.505	0.516	0.443	0.503	0.529	1.128	0.969	1.037	1.093	0.947		0.821***	Bacteria;Proteobacteria;Gammaproteobacteria;Legionellales
116	0.003	0.727	0.006	0.043	0.008	0	0.006	0.003	0.003	0.011	0.917**		Bacteria;Proteobacteria;Gammaproteobacteria;Pseudomonadales;Moraxellaceae;Acinetobacter;Acinetobacter_rhizosphaerae
117	0.144	0.194	0.095	0.114	0.255	0.127	0.169	0.234	0.113	0.294	0.826**	0.896***	Bacteria;Proteobacteria;Gammaproteobacteria;Pseudomonadales;Pseudomonadaceae;Pseudomonas;Pseudomonas_umsongensis
118	0.182	0.131	0.14	0.088	0.021	0.3	0.315	0.359	0.543	0.592	0.758*	0.92***	Bacteria;Proteobacteria;Betaproteobacteria;Nitrosomonadales;Nitrosomonadaceae;Nitrosovibrio;Nitrosovibrio_tenuis
119	0.302	0.453	0.334	0.289	0.19	0.397	0.486	0.989	0.883	0.821	0.817***	0.918***	Bacteria;Proteobacteria;Gammaproteobacteria;Pseudomonadales;Pseudomonadaceae
120	0.482	0.557	0.578	0.517	0.486	0.351	0.363	0.477	0.352	0.647	0.861*	0.918***	Bacteria;Proteobacteria;Gammaproteobacteria;Xanthomonadales;Xanthomonadaceae
121	0.304	0.197	0.134	0.227	0.112	0.52	0.4	0.333	0.561	0.569	0.75**	0.912***	Bacteria;Proteobacteria;Gammaproteobacteria;Thiotrichales;Piscirickettsiaceae
122	0.603	0.461	0.419	0.419	0.4	0.515	0.464	0.355	0.504	0.379	0.839***	0.914***	Bacteria;Proteobacteria;Deltaproteobacteria;Myxococcales;Haliangiaceae
123	0.16	0.195	0.128	0.204	0.135	0.167	0.257	0.464	0.198	0.382	0.763**	0.912***	Bacteria;Proteobacteria;Alphaproteobacteria;Rhizobiales;Bradyrhizobiaceae
124	0.05	0.159	0.129	0.076	0.032	0.045	0.251	0.438	0.642	0.861		0.907***	Bacteria;Proteobacteria;Gammaproteobacteria;Enterobacteriales;Enterobacteriaceae
125	0.094	0.105	0.246	0.107	0.108	0.109	0.138	0.184	0.142	0.158		0.884***	Bacteria;Proteobacteria;Betaproteobacteria;Burkholderiales;Oxalobacteraceae
126	0.36	0.358	0.334	0.163	0.145	0.181	0.12	0.163	0.338	0.407	0.826***	0.881***	Bacteria;Proteobacteria;Alphaproteobacteria;Rhizobiales;Bradyrhizobiaceae
127	0.262	0.463	0.214	0.578	0.206	0.27	0.165	0.208	0.208	0.226	0.849*	0.92***	Bacteria;Verrucomicrobia;Spartobacteria;Chthoniobacterales;Chthoniobacteraceae;Candidatus_Xiphinematobacter
128	0.263	0.378	0.324	0.407	0.272	0.254	0.221	0.154	0.183	0.242	0.86***	0.92***	Bacteria;Verrucomicrobia;Spartobacteria;Chthoniobacterales;Chthoniobacteraceae;Chthoniobacter
129	0.364	0.432	0.337	0.352	0.429	0.334	0.225	0.22	0.237	0.334	0.873***	0.914***	Bacteria;Verrucomicrobia;Spartobacteria;Chthoniobacterales;Chthoniobacteraceae;OR-59
130	1.548	2.079	1.494	2.087	1.507	1.297	0.968	0.917	0.97	1.14	0.921*	0.919***	Bacteria;Verrucomicrobia;Spartobacteria;Chthoniobacterales;Chthoniobacteraceae
131	0.439	0.611	0.62	0.628	0.675	0.47	0.722	0.65	0.845	0.816	0.822***	0.919***	Bacteria;Verrucomicrobia;Pedosphaerae;Pedosphaerales;Ellin517
132	0.972	0.999	1.197	0.962	1.323	0.931	0.886	0.682	0.825	0.814	0.859*	0.919***	Bacteria;Verrucomicrobia;Pedosphaerae;Pedosphaerales;auto67_4W
133	0.215	0.425	0.569	0.409	0.521	0.193	0.273	0.272	0.215	0.25	0.822***	0.914***	Bacteria;Verrucomicrobia;Pedosphaerae;Pedosphaerales;Ellin515
134	0.348	0.343	0.295	0.345	0.238	0.339	0.257	0.259	0.232	0.363	0.824***	0.91***	Bacteria;Verrucomicrobia;Verrucomicrobiae;Verrucomicrobiales;Verrucomicrobiaceae
135	0.31	0.397	0.438	0.333	0.591	0.242	0.339	0.295	0.262	0.246	0.821***	0.909***	Bacteria;Verrucomicrobia;Pedosphaerae;Pedosphaerales;OPB35
136	1.552	2.084	1.495	2.09	1.509	1.3	0.971	0.921	0.972	1.143	0.836***	0.919***	Bacteria;Verrucomicrobia;Spartobacteria;Chthoniobacterales
137	3.146	3.954	4.604	3.774	5.29	3.02	3.961	3.464	3.542	3.572	0.836***	0.919***	Bacteria;Verrucomicrobia;Pedosphaerae;Pedosphaerales
138	0.348	0.343	0.295	0.345	0.238	0.339	0.257	0.259	0.232	0.363	0.806***	0.91***	Bacteria;Verrucomicrobia;Verrucomicrobiae;Verrucomicrobiales
139	0.525	0.54	0.941	0.626	0.915	0.503	0.571	0.462	0.442	0.355	0.825***	0.916***	Bacteria;WS3;PRR-12;Sediment-1;PRR-10
140	0.991	0.91	1.462	1.051	1.425	0.96	1.062	0.89	0.921	0.734	0.806***	0.919***	Bacteria;WS3;PRR-12;Sediment-1
