# Supplementary material for: Effects of shade stress on turfgrasses morphophysiology and rhizosphere soil bacterial communities
Source: BMC Plant Biol. 2020 Mar 2;20:92. doi: 10.1186/s12870-020-2300-2 (PMC7053125; doi:10.1186/s12870-020-2300-2)
Supplement: Supplementary file 7 — Additional file 7: Table S5. Spearman’s rank correlation coefficient of soil physicochemical variables and bacterial community composition revealed by Mantel tests (r and p values). [file 12870_2020_2300_MOESM7_ESM.xlsx]

## Sheet: Sheet1
Table S5. Spearman's rank correlation coefficient of soil physicochemical variables and bacterial community composition revealed by Mantel tests (r and p values).
Variable	r	p
Total N	-0.006051	0.513
Organic C	-0.03546	0.701
Soil C:N	-0.0752	0.851
Total P	0.005988	0.465
Total K	0.2962	0.045
NH4+-N	0.3147	0.001
NO3--N	0.2402	0.002
Available P	-0.01974	0.604
Available K	0.05002	0.424
PH	0.0125	0.399
Total	0.2334	0.03
