# Supplementary material for: Effects of shade stress on turfgrasses morphophysiology and rhizosphere soil bacterial communities
Source: BMC Plant Biol. 2020 Mar 2;20:92. doi: 10.1186/s12870-020-2300-2 (PMC7053125; doi:10.1186/s12870-020-2300-2)
Supplement: Supplementary file 8 — Additional file 8: Table S6. Relationship of single soil variable (OJ/LP) and microbial taxa according to CCA analysis (r2 and p values). ***P < 0.001, **P < 0.01, *P < 0.05. [file 12870_2020_2300_MOESM8_ESM.xlsx]

## Sheet: Sheet1
Table S6. Relationship of single soil variable (OJ/LP) and microbial taxa according to CCA analysis (r2 and p values). ***P < 0.001, **P < 0.01, *P < 0.05.
	CCA1	CCA2	r2	Pr(>r)
PH	-0.13662(-0.70226)	0.99062 ( -0.71193)	0.1232( 0.0084)	0.446(0.948)
SOC	-0.86815(0.08739)	-0.49630(0.99617)	0.3357(0.2735)	0.115(0.160)
Total N	-0.66175(0.60933)	-0.74972(0.79291)	0.3746(0.5276)	0.044(0.020)
Total P	-0.84464(-0.22576)	-0.53533(0.97418)	0.2691(0.1020)	0.172(0.544)
Total K	-0.73207(0.95519)	-0.68123(0.29600)	0.3180(0.1755)	0.105(0.296)
NH4+-N	0.48122(-0.86568)	0.87660( 0.50060)	0.1921(0.4305)	0.270(0.031)
NO3--N	0.46187(-0.99242)	-0.88695(-0.12288)	0.0287(0.5743)	0.825(0.005)
Available P	0.92923(0.75407)	-0.36951(-0.65680)	0.1003(0.1804)	0.544(0.298)
Available K	0.97567( 0.50505)	-0.21925(0.86309 )	0.4198(0.1160)	0.031(0.492)
